# Supplementary material for: Physiotherapy Improves Dogs’ Quality of Life Measured with the Milan Pet Quality of Life Scale: Is Pain Involved?
Source: Vet Sci. 2022 Jul 2;9(7):335. doi: 10.3390/vetsci9070335 (PMC9324735; doi:10.3390/vetsci9070335)
Supplement: Supplementary file 1 [file vetsci-09-00335-s001.zip]

Archive with 1 entries (1 files):
- vetsci-1776693-supplementary.pdf
